# Supplementary material for: Age-Related Effects of Inhalational Anesthetics in B4galnt1-Null and Cuprizone-Treated Mice: Clinically Relevant Insights into Demyelinating Diseases
Source: Curr Issues Mol Biol. 2024 Aug 1;46(8):8376–94. doi: 10.3390/cimb46080494 (PMC11352286; doi:10.3390/cimb46080494)
Supplement: Supplementary file 1 [file cimb-46-00494-s001.zip]

Archive with 1 entries (1 files):
- cimb-3108735-supplementary.pdf
